# Supplementary material for: Modelling the mass consumption potential of organic food: Evidence from an emerging economy
Source: PLoS One. 2023 Sep 1;18(9):e0291089. doi: 10.1371/journal.pone.0291089 (PMC10473519; doi:10.1371/journal.pone.0291089)
Supplement: S1 Dataset — (CSV) [file pone.0291089.s001.csv]

HV1	HV2	HV3	HV4	HM1	HM2	HM3	HM4	HM5	HE1	HE2	HE3	HE4	HE5	AC1	AC2	AC3	AC4	AC5	AR1	AR2	AR3	AR4	AR5	PN1	PN2	PN3	PN4	PN5	GT1	GT2	GT3	GT4	GT5	OFC1	OFC2	OFC3	OFC4	OFC5	Age	FamilyDecisionMaker	Gender	Religion	LevelofEducation	Occupation	IncomeLevel
1	1	1	1	1	1	1	1	1	1	1	1	1	1	1	1	1	1	1	3	3	4	3	3	1	1	1	1	1	1	1	1	1	1	1	1	1	1	1	1	0	0	1	3	1	2
2	2	2	2	2	2	2	2	2	2	2	2	2	2	1	1	1	1	1	3	4	3	3	5	1	1	1	1	1	1	1	1	1	1	2	2	2	2	2	1	0	0	0	1	1	1
2	2	2	2	2	2	2	2	2	2	2	2	2	2	1	1	1	1	1	4	3	3	4	5	1	1	1	1	1	1	1	1	1	1	2	2	2	2	2	1	0	0	1	1	1	1
1	2	1	1	1	2	2	2	2	1	1	1	1	1	1	1	1	1	1	3	3	4	3	3	1	1	2	2	1	1	1	1	1	1	1	1	1	1	1	2	0	0	1	4	3	1
1	1	1	1	1	1	1	1	1	1	1	1	1	1	1	1	1	1	1	3	3	4	3	5	1	1	1	1	1	1	1	1	1	1	1	5	3	3	3	2	1	0	1	4	4	2
1	1	1	2	2	2	1	1	1	1	2	1	1	1	1	2	1	1	1	4	4	3	3	4	1	1	2	1	1	2	2	2	1	1	2	2	2	2	1	2	1	0	1	4	3	3
2	4	3	4	2	2	3	2	3	2	3	2	2	3	2	2	2	3	1	3	4	4	3	5	2	2	2	3	2	2	2	2	3	2	2	3	2	3	2	2	1	0	1	4	1	2
2	2	1	1	1	1	2	2	1	2	1	1	2	1	2	1	1	1	2	3	3	4	4	5	2	2	2	2	1	2	2	1	1	1	2	2	2	2	2	2	1	1	1	4	2	2
1	1	2	2	2	2	2	2	2	1	2	1	1	2	2	1	2	1	2	4	4	3	3	3	2	2	1	2	1	2	1	2	1	2	2	2	2	2	2	1	1	0	0	1	1	5
2	1	2	2	1	1	2	3	4	4	3	2	1	1	1	1	1	2	2	3	4	4	3	4	1	2	3	4	4	3	3	4	4	2	4	3	1	2	2	2	1	0	1	4	1	1
1	1	3	1	2	1	1	2	2	2	1	1	3	1	1	1	1	2	2	3	4	3	4	3	1	3	3	3	3	1	1	2	1	2	2	2	1	2	2	2	1	1	1	4	1	3
2	2	1	1	1	4	2	3	2	2	1	2	2	1	2	2	1	2	2	5	4	3	3	3	2	2	2	2	1	2	2	2	2	2	2	1	2	2	2	1	0	0	1	3	3	2
1	2	1	1	1	4	4	4	4	3	1	2	3	3	1	1	2	2	2	1	3	2	1	2	1	2	4	3	4	1	2	1	2	1	3	3	3	2	2	2	0	0	0	4	1	1
2	3	3	3	2	2	2	2	2	2	2	2	2	2	2	2	2	2	2	2	2	2	2	2	2	2	2	2	2	1	2	1	2	2	2	3	2	2	2	1	1	0	1	4	1	1
1	3	3	1	1	1	1	1	1	1	1	1	1	1	2	2	2	2	2	1	1	1	2	2	1	1	2	1	2	2	2	2	2	2	1	3	2	2	2	1	0	0	0	1	1	1
1	3	2	1	2	2	2	2	2	2	2	2	3	2	2	2	2	2	2	2	2	2	2	3	2	2	2	2	2	2	2	2	1	1	2	2	2	2	2	2	1	1	1	4	3	2
4	3	3	3	3	2	3	3	2	3	2	2	2	2	3	2	2	2	2	3	2	3	2	3	3	2	2	3	2	2	3	2	2	2	3	2	2	3	2	2	1	1	1	1	1	1
1	2	2	1	3	3	3	2	2	3	2	2	2	2	2	2	3	2	2	3	2	3	2	3	3	2	2	3	2	3	3	2	3	3	3	3	3	2	3	2	1	1	1	4	1	1
3	3	3	3	2	3	4	4	3	4	4	3	3	3	3	2	2	3	2	3	3	3	3	3	3	3	3	3	3	4	3	3	2	3	3	2	4	2	4	2	0	1	1	3	3	2
3	3	3	3	3	3	2	2	3	3	2	2	3	2	2	3	2	3	2	3	2	3	2	2	3	3	2	2	3	2	2	2	2	3	3	3	2	3	2	1	1	1	1	1	1	4
3	3	3	4	4	3	4	3	4	3	3	3	5	4	3	2	3	3	2	3	4	3	4	4	4	5	5	4	5	3	3	2	3	2	3	4	4	5	4	1	0	0	1	3	1	1
3	2	3	2	3	2	3	2	3	3	2	3	2	3	3	2	3	2	3	3	2	3	2	3	3	2	3	2	3	3	2	3	2	3	3	2	3	2	3	2	1	1	1	4	3	5
3	3	5	4	3	3	2	3	3	5	5	5	4	4	3	3	3	2	3	3	4	4	4	4	2	3	4	4	4	3	3	4	4	4	3	3	3	4	4	2	0	1	1	4	1	1
1	2	2	1	1	3	1	3	2	3	3	2	3	3	1	3	1	3	3	1	3	3	2	3	3	2	3	3	2	2	3	3	2	3	1	2	2	2	2	1	1	1	1	4	1	1
1	3	2	3	1	4	4	4	4	3	3	3	3	3	2	2	2	3	3	1	2	2	3	2	2	3	2	3	2	2	3	2	3	2	1	2	3	4	3	2	0	0	1	4	1	5
2	3	3	3	3	2	2	3	3	3	2	3	3	3	4	2	2	3	3	3	2	3	3	3	3	3	2	2	2	3	3	5	4	5	4	5	5	5	4	1	1	1	1	2	1	1
3	3	3	2	4	4	2	3	3	3	3	2	3	3	3	2	3	3	3	3	2	3	3	3	3	2	3	3	3	4	4	3	4	4	3	3	3	4	3	1	0	1	1	1	1	1
1	3	3	3	3	3	3	2	2	3	3	2	2	3	2	3	3	3	3	1	3	3	3	3	3	2	2	3	2	3	3	2	3	2	3	3	3	2	3	2	1	0	1	4	1	1
3	3	3	3	3	3	3	3	3	3	3	3	3	3	3	3	3	3	3	3	3	3	3	3	3	3	3	3	3	3	3	3	3	3	3	3	3	3	3	2	1	0	1	3	4	1
3	3	3	3	3	3	3	3	3	3	3	3	3	3	3	3	3	3	3	3	3	3	3	3	3	3	3	3	3	3	3	3	3	3	3	3	3	3	3	1	1	0	1	3	4	3
4	2	4	3	3	3	2	2	2	3	3	3	3	3	3	3	3	3	3	4	4	3	4	4	3	3	4	4	3	3	2	3	3	3	2	3	2	2	2	1	0	0	1	3	1	1
3	4	4	4	2	3	3	3	3	4	4	3	2	3	3	3	3	3	3	3	2	3	3	2	3	2	2	2	4	3	3	3	4	2	4	4	3	4	2	2	0	1	0	4	1	2
1	2	3	1	3	2	4	1	3	3	2	3	3	3	3	3	3	3	3	3	3	3	3	3	3	3	3	3	3	3	3	3	3	3	2	3	2	3	2	2	1	0	1	4	1	2
4	4	4	4	3	3	3	3	3	3	3	3	3	3	3	3	3	3	3	3	3	3	3	3	3	3	3	3	3	3	3	3	3	3	3	3	3	3	3	2	0	0	1	4	2	3
4	4	4	4	3	2	2	1	3	4	4	4	4	4	3	4	3	3	3	3	3	3	3	3	3	2	3	3	3	3	3	3	3	3	3	3	3	3	3	1	0	0	1	4	1	1
5	5	5	5	4	4	3	4	3	3	3	4	4	4	3	3	4	3	3	3	3	4	3	3	3	3	5	4	4	4	4	5	4	4	3	3	3	4	3	2	1	1	1	4	1	1
5	4	5	4	5	3	2	3	3	3	4	4	4	4	4	3	4	3	3	5	4	4	3	4	4	4	5	5	4	4	4	4	4	4	4	3	5	4	5	2	0	1	1	3	3	2
4	2	3	3	3	4	3	4	4	4	5	5	3	4	5	4	5	3	3	3	4	4	4	3	3	3	3	2	3	3	3	3	3	3	3	4	3	3	3	2	0	0	1	4	3	4
4	3	4	4	4	4	4	4	4	4	4	3	4	4	3	3	3	4	3	4	4	4	4	3	3	3	3	3	3	3	4	3	3	3	3	4	3	4	4	2	0	1	1	4	1	1
4	4	4	4	3	3	3	3	3	2	3	3	3	3	4	3	3	4	3	3	3	4	4	4	3	3	3	4	4	2	3	3	3	3	3	3	4	4	2	2	0	0	1	4	1	1
4	4	4	4	3	2	2	3	4	4	5	5	4	4	3	4	3	4	3	4	4	4	4	4	5	5	4	4	4	4	4	4	1	3	1	2	2	1	2	2	0	1	1	4	2	2
4	3	3	4	3	4	3	4	3	3	4	3	4	3	4	3	4	4	3	3	4	4	4	3	4	3	4	3	4	3	3	4	3	3	3	3	4	4	3	2	1	0	0	4	1	1
5	5	5	5	4	3	3	3	4	5	5	5	4	4	5	4	4	4	3	4	4	4	5	5	3	3	3	3	2	4	4	4	3	3	3	2	2	1	2	1	1	0	1	4	1	2
5	5	5	5	5	5	5	5	5	5	3	3	3	3	5	5	5	5	3	5	5	5	5	5	3	3	3	3	3	3	3	3	3	3	3	3	3	3	3	1	0	1	1	3	4	1
5	5	5	5	5	5	5	5	5	5	3	3	3	3	5	5	5	5	3	5	5	5	5	5	3	3	3	3	3	4	4	4	4	4	3	3	3	3	3	2	0	0	1	3	1	2
4	3	3	3	4	2	3	3	4	5	5	5	3	4	4	4	3	3	4	3	2	2	3	1	4	4	4	4	4	5	4	4	5	5	4	4	4	3	4	2	1	1	1	4	2	2
5	4	5	5	4	4	5	4	4	5	4	4	5	5	4	5	3	3	4	4	4	5	3	4	4	3	4	4	4	4	3	4	4	5	3	4	3	4	4	2	0	1	1	4	3	2
4	4	4	4	4	3	2	3	3	4	3	3	3	3	3	3	4	3	4	3	3	3	3	3	3	3	3	3	3	3	3	3	3	3	3	2	3	3	4	2	0	0	1	4	1	1
4	4	4	4	4	4	4	3	4	2	4	4	4	4	4	4	4	3	4	4	4	4	4	4	3	3	3	3	3	2	2	2	3	2	2	2	2	2	4	1	0	1	1	1	1	1
4	3	4	4	3	3	3	3	4	3	4	4	4	4	4	4	4	3	4	4	4	4	4	4	3	3	4	3	4	4	4	4	4	4	2	4	4	2	4	1	0	1	1	4	2	2
4	4	4	4	4	3	3	4	4	3	4	4	4	4	4	5	4	3	4	4	4	4	4	5	3	3	4	4	4	4	4	4	4	4	3	3	3	3	4	1	0	1	1	1	1	1
3	4	4	4	4	4	4	4	4	4	4	4	4	4	3	4	3	4	4	4	4	3	4	4	4	4	3	4	4	4	4	4	4	4	5	5	4	4	3	2	1	1	1	3	1	2
3	4	4	5	3	3	2	3	3	4	4	4	4	4	4	4	3	4	4	2	2	3	3	3	3	3	4	5	5	4	4	4	4	5	4	4	3	3	4	1	0	1	1	3	1	1
3	3	3	4	3	4	3	2	3	3	2	2	2	4	4	3	4	4	4	3	4	4	3	3	3	3	3	3	3	4	4	4	4	4	2	3	3	2	2	2	0	0	1	4	2	3
4	4	4	4	4	4	3	3	4	4	4	4	4	4	4	3	4	4	4	4	4	4	4	4	4	4	5	4	4	4	4	5	4	5	3	4	3	4	3	3	1	1	1	2	3	4
4	4	4	4	5	2	2	2	4	2	5	5	5	5	5	3	4	4	4	5	5	5	5	5	4	4	4	4	4	4	4	4	4	4	4	4	4	4	4	3	1	1	1	4	2	4
5	3	4	3	4	4	4	4	4	4	4	4	4	4	3	4	4	4	4	4	4	4	4	4	3	3	4	3	3	3	3	3	3	3	3	3	3	3	3	2	0	1	1	4	4	2
5	5	5	5	5	4	4	4	4	4	4	4	4	4	4	4	4	4	4	5	5	5	5	5	4	5	5	4	4	4	4	4	4	4	4	4	3	4	4	2	1	0	1	3	1	2
4	4	4	4	4	4	4	4	4	4	4	4	4	4	4	4	4	4	4	4	4	4	4	4	4	4	4	4	4	4	4	4	4	4	4	4	4	4	4	2	0	0	1	3	2	4
5	5	5	5	4	4	4	4	4	4	4	4	4	4	4	4	4	4	4	4	4	4	4	4	4	4	4	4	4	4	4	4	4	4	4	4	4	4	4	3	1	1	0	4	2	3
5	5	5	5	5	5	5	5	5	5	5	5	5	5	4	4	4	4	4	5	5	5	5	5	5	5	5	5	5	5	5	5	5	5	5	5	5	5	5	3	1	1	1	4	2	4
4	4	4	4	4	4	4	4	4	4	4	4	4	4	4	4	4	4	4	4	4	4	4	4	4	4	4	4	4	4	4	4	4	4	4	4	4	4	4	2	0	1	1	2	3	4
4	4	4	4	4	4	4	4	4	4	4	4	4	4	4	4	4	4	4	4	4	4	4	4	4	4	4	4	4	4	4	4	4	4	4	4	4	4	4	2	0	0	1	4	4	1
2	2	4	4	4	4	4	4	4	4	4	4	4	4	4	4	4	4	4	4	4	4	4	4	4	4	4	4	4	4	5	5	5	5	4	4	4	4	4	2	1	0	0	4	1	1
4	4	4	4	5	2	2	2	4	3	4	4	4	4	4	4	4	4	4	4	4	4	4	5	4	4	4	4	4	4	4	4	4	4	4	4	4	4	4	2	0	0	1	4	1	1
4	4	4	4	3	3	4	3	4	4	4	4	4	4	4	4	4	4	4	3	4	4	4	4	4	4	4	4	4	4	4	4	4	4	4	4	4	4	4	2	0	0	1	4	1	1
4	3	4	4	4	4	4	4	5	4	5	4	4	5	4	4	4	4	4	4	4	4	4	4	4	3	5	4	4	4	4	4	4	5	3	4	3	3	3	2	0	1	1	4	1	1
4	4	4	4	4	2	2	2	4	2	5	5	5	5	4	4	4	4	4	4	5	5	5	5	3	3	3	3	3	5	4	2	4	4	2	3	4	4	4	2	0	1	1	4	1	1
4	4	4	4	4	4	4	4	4	4	4	4	4	4	4	4	4	4	4	4	4	4	4	4	4	4	4	4	4	4	4	4	4	4	4	4	4	4	4	1	0	0	1	3	1	1
4	4	4	4	5	2	3	2	4	2	5	5	5	5	4	4	4	4	4	5	5	5	5	5	4	4	4	4	4	4	4	4	4	4	4	4	4	4	4	1	0	0	1	3	1	1
4	4	4	4	4	4	4	4	4	4	4	4	4	4	4	4	4	4	4	4	4	4	4	4	4	4	4	4	4	4	4	4	4	4	4	4	4	4	4	1	0	1	1	3	1	1
4	4	4	4	4	4	4	4	4	4	4	4	4	4	4	4	4	4	4	4	4	4	4	4	4	4	4	4	4	4	4	4	4	4	4	4	4	4	4	1	0	1	1	3	1	1
4	4	4	4	5	3	3	3	3	3	4	4	4	4	4	4	4	4	4	4	4	4	4	4	4	4	4	4	4	4	4	4	4	4	4	4	3	4	4	1	0	1	1	3	1	1
4	4	4	4	4	3	3	3	5	4	5	4	4	4	4	4	4	4	4	4	4	4	4	4	4	4	4	4	4	4	4	4	4	4	4	3	4	3	4	1	0	1	1	3	1	1
4	4	4	4	5	4	3	3	4	3	4	4	4	4	4	4	4	4	4	4	4	4	4	4	3	3	3	4	4	4	4	4	4	4	4	4	3	4	4	1	0	1	1	3	1	1
4	4	4	4	4	3	3	3	4	4	5	4	4	4	4	4	4	4	4	4	4	4	4	4	3	3	3	3	3	4	4	4	3	4	4	4	4	4	4	1	0	1	1	3	1	1
4	4	4	4	5	3	3	3	4	4	4	5	5	5	4	4	4	4	4	5	5	5	5	5	4	4	4	4	4	4	4	4	4	4	4	4	4	4	4	2	0	1	1	3	1	1
4	4	4	4	4	4	4	4	4	4	4	4	4	4	4	4	4	4	4	4	4	4	4	4	4	4	4	4	4	4	4	4	4	4	4	4	4	4	4	1	0	1	1	2	1	1
4	4	4	4	4	3	3	2	4	5	4	4	4	4	4	4	4	4	4	4	4	4	4	4	4	4	4	4	4	4	4	4	4	4	4	4	4	4	4	1	0	1	1	2	1	1
4	4	4	4	4	4	4	4	4	4	4	4	4	4	4	4	4	4	4	4	4	4	4	4	4	4	4	4	4	4	4	4	4	4	4	4	4	4	4	1	0	0	0	1	1	1
4	4	4	4	4	4	4	4	4	4	5	5	5	5	4	4	4	4	4	4	4	4	4	4	3	3	3	3	3	4	4	4	4	4	4	4	4	4	4	1	0	1	0	1	1	1
4	4	5	5	4	3	3	4	4	4	4	4	4	4	4	4	4	4	4	5	4	5	4	5	4	4	4	4	4	5	4	4	5	4	5	4	4	4	4	1	0	1	0	1	1	1
4	4	4	4	5	4	3	3	4	3	4	4	4	4	4	4	4	4	4	4	4	4	4	4	4	4	4	4	4	4	4	4	4	4	4	4	4	4	4	1	0	1	1	1	1	1
4	4	4	4	4	4	3	3	4	4	4	4	4	4	4	4	4	4	4	4	4	4	4	4	3	3	3	3	4	4	3	4	3	4	3	4	4	3	4	1	0	1	1	1	1	1
4	4	4	4	4	4	4	4	4	3	4	4	4	4	4	4	4	4	4	5	4	4	4	5	4	4	4	4	4	4	4	4	4	4	3	3	3	3	3	1	0	1	1	1	1	1
5	4	4	5	5	4	4	4	5	4	4	4	4	5	4	4	4	4	4	5	4	5	4	4	3	4	4	3	4	4	4	4	4	4	4	4	4	4	4	1	0	1	1	1	1	1
4	4	4	4	5	4	3	3	5	4	4	4	4	4	4	4	4	4	4	4	4	4	4	4	3	4	3	4	3	4	4	4	4	4	3	4	3	3	4	1	0	1	1	1	1	1
4	4	4	4	5	3	3	3	4	4	5	5	5	5	4	4	4	4	4	4	4	4	4	5	3	4	4	4	3	4	4	4	4	4	4	4	4	4	4	1	0	1	1	1	1	1
4	4	4	4	4	2	3	3	4	3	4	4	4	4	4	4	4	4	4	5	4	4	4	4	3	3	4	3	4	3	3	2	2	3	3	3	3	3	3	1	0	1	1	1	1	1
4	4	4	4	4	4	4	4	4	4	4	4	4	4	4	4	4	4	4	4	4	4	4	4	4	4	4	4	4	4	4	4	4	4	4	4	4	4	4	1	1	1	1	1	1	1
5	3	5	3	5	4	4	5	5	4	4	5	5	5	4	4	4	4	4	4	4	5	5	5	5	5	5	4	4	4	4	5	4	5	4	4	4	5	5	2	0	1	1	3	2	1
4	4	4	4	4	2	3	3	4	4	4	4	4	4	4	4	4	4	4	4	4	4	4	4	4	4	4	4	4	4	4	4	4	4	4	4	4	3	4	3	1	0	1	3	4	1
4	4	4	4	4	3	2	2	5	4	4	4	4	4	4	4	4	4	4	5	4	4	5	5	3	3	3	3	3	4	4	4	3	4	2	3	4	4	4	2	0	1	0	3	1	2
4	4	4	4	4	3	3	3	4	4	4	4	4	4	4	4	4	4	4	5	5	5	5	5	4	4	4	4	4	4	4	4	4	4	4	4	4	4	4	2	0	1	1	3	1	2
4	4	4	4	5	2	2	2	2	4	4	4	4	4	4	4	4	4	4	4	4	4	4	4	3	3	3	3	4	3	3	2	4	4	3	3	3	3	4	2	0	0	1	3	2	2
4	4	4	4	5	4	3	3	4	4	4	4	4	4	4	4	4	4	4	4	4	4	4	4	4	4	4	4	4	4	4	4	4	4	3	4	4	3	4	2	0	1	1	3	2	2
4	4	4	4	4	3	3	3	4	4	4	4	4	4	4	4	4	4	4	4	4	4	4	4	3	3	3	3	3	4	4	4	4	4	4	4	4	4	4	2	0	1	1	3	2	2
5	5	5	5	5	3	3	3	5	5	5	5	5	5	4	4	4	4	4	5	4	4	4	4	5	4	4	4	4	5	4	3	4	4	5	4	4	4	4	2	0	1	1	3	2	2
5	5	5	5	3	3	3	2	5	4	4	4	4	4	4	4	4	4	4	5	5	5	5	5	5	5	5	5	5	5	4	2	3	3	4	3	3	4	4	1	1	1	1	3	2	2
4	4	4	4	4	3	3	3	4	4	4	4	4	4	4	4	4	4	4	4	4	4	4	4	3	3	3	4	4	4	4	4	4	4	3	4	4	4	4	2	1	1	1	3	2	2
4	4	4	4	4	2	2	2	4	3	4	4	4	5	4	4	4	4	4	4	4	4	4	4	4	4	4	4	4	4	4	4	4	4	3	4	3	3	3	1	0	0	1	2	2	2
5	5	5	5	5	2	3	3	5	4	5	5	5	5	4	4	4	4	4	4	4	4	4	4	4	4	4	4	4	4	4	4	4	4	3	3	3	3	3	2	1	1	1	2	2	2
4	4	4	4	4	3	3	3	3	4	4	4	4	4	4	4	4	4	4	4	4	4	4	4	4	3	4	4	4	4	4	5	5	5	3	3	3	3	4	2	0	1	1	2	3	2
4	4	4	4	4	4	3	3	3	4	4	4	4	4	4	4	4	4	4	4	4	4	4	4	4	3	3	3	3	4	4	4	4	4	4	4	4	4	3	2	0	1	1	1	3	2
4	4	4	5	5	2	3	2	2	4	4	5	5	5	4	4	4	4	4	4	4	4	5	5	4	4	4	4	4	4	4	4	4	5	5	5	5	5	5	2	1	0	1	4	2	3
5	4	4	5	5	2	2	2	2	2	3	4	4	4	4	4	4	4	4	4	4	4	4	4	4	4	4	4	4	4	4	4	4	5	5	5	5	5	5	3	1	0	1	4	2	3
4	4	4	4	4	4	4	4	4	4	5	5	4	4	4	4	4	4	4	4	4	4	4	4	3	3	4	4	4	4	4	4	4	4	4	4	3	4	4	2	1	1	1	4	2	3
4	4	4	4	5	2	3	2	5	1	5	5	5	5	4	4	4	4	4	5	5	4	4	5	4	4	3	3	4	4	4	4	4	4	4	4	4	4	4	2	1	1	1	4	2	3
4	4	4	4	4	2	3	3	4	3	4	4	4	4	4	4	4	4	4	4	4	4	4	4	3	3	3	4	4	4	4	4	4	4	3	4	4	4	4	2	0	0	0	3	2	3
5	5	5	5	5	2	2	2	4	4	4	4	4	4	4	4	4	4	4	4	4	4	4	4	3	3	3	3	4	3	3	2	4	4	3	3	3	4	4	2	0	0	0	3	2	3
4	4	4	4	4	4	4	4	4	3	4	4	4	4	4	4	4	4	4	4	5	4	4	4	4	4	4	4	4	4	3	3	4	3	4	4	4	4	4	2	0	1	1	2	2	3
4	4	4	4	5	3	3	3	4	4	5	5	4	5	4	4	4	4	4	4	4	4	4	4	3	4	3	4	4	4	4	4	4	4	4	4	4	4	4	2	1	1	1	2	2	3
5	5	5	5	5	2	2	2	5	2	5	5	5	5	4	4	4	4	4	5	4	4	4	5	4	4	4	4	4	4	4	4	4	4	5	4	4	4	4	3	1	1	0	3	3	3
4	4	4	4	5	3	3	3	5	3	4	5	4	5	4	4	4	4	4	4	4	4	4	4	4	3	4	4	4	4	4	4	4	4	4	4	4	4	4	2	0	1	1	3	3	3
4	4	4	4	5	3	3	3	5	4	4	5	5	5	4	4	4	4	4	4	4	4	4	4	4	4	4	4	4	4	4	4	4	5	4	4	4	4	4	1	1	1	1	3	3	3
4	3	4	3	4	3	3	3	4	4	4	4	4	4	4	4	4	4	4	4	4	4	4	4	3	3	3	3	3	4	4	3	3	4	3	3	3	3	3	3	1	1	1	3	3	3
4	4	4	4	4	2	2	2	4	3	5	5	5	5	4	4	4	4	4	4	4	4	4	4	4	4	4	4	4	4	4	4	4	4	5	4	4	4	4	3	1	1	1	3	3	3
4	4	4	4	5	4	3	3	4	4	4	4	4	5	4	4	4	4	4	4	4	4	4	4	4	3	4	4	4	4	3	4	3	4	3	4	3	3	4	3	1	1	0	1	3	3
4	4	4	4	4	3	3	4	4	4	4	4	4	4	4	4	4	4	4	4	4	4	4	4	4	4	4	4	4	4	4	4	4	4	4	4	4	4	4	2	1	1	1	1	3	3
4	4	4	4	4	3	3	4	4	5	4	4	4	5	4	4	4	4	4	4	4	4	4	4	4	4	4	4	4	5	5	5	5	5	4	4	4	4	4	3	1	1	0	4	2	4
4	4	4	4	4	3	3	3	4	4	4	4	4	4	4	4	4	4	4	4	4	4	4	5	3	4	4	4	4	4	4	4	4	4	4	3	4	4	4	2	0	0	1	4	2	4
4	5	5	5	4	3	3	4	3	4	4	4	4	4	4	4	4	4	4	4	4	4	4	4	5	4	4	4	5	4	4	4	4	4	4	4	4	4	4	3	1	0	1	4	2	4
4	4	4	4	4	3	3	3	4	4	4	4	4	4	4	4	4	4	4	4	4	4	4	4	4	4	4	4	4	4	4	4	4	4	5	5	5	5	5	3	1	1	1	4	2	4
4	4	4	4	4	4	4	4	4	2	4	4	4	4	4	4	4	4	4	4	4	3	4	5	3	4	4	4	4	4	4	3	4	4	4	4	4	4	4	2	1	1	1	4	2	4
5	5	5	5	4	4	4	4	4	4	4	4	4	4	4	4	4	4	4	4	4	5	5	5	3	4	4	4	4	4	3	4	4	4	4	4	4	4	4	3	1	1	1	4	2	4
5	4	4	4	5	3	3	3	4	3	4	4	4	4	4	4	4	4	4	5	4	4	5	4	3	4	4	4	3	4	4	3	3	4	3	3	4	3	3	3	1	1	0	4	3	4
4	4	4	4	4	4	3	3	4	4	5	5	5	5	4	4	4	4	4	4	4	4	4	4	4	4	4	4	4	4	4	4	4	4	5	4	4	4	4	3	1	1	1	4	3	4
4	4	4	4	5	4	4	3	4	4	4	4	4	5	4	4	4	4	4	4	4	4	4	5	4	4	3	3	4	3	4	3	4	4	3	4	4	3	3	3	1	1	1	4	3	4
5	5	5	5	5	3	3	3	4	2	4	4	4	4	4	4	4	4	4	4	4	4	5	5	5	5	4	4	4	5	5	5	5	5	4	4	4	4	4	3	1	1	1	4	3	4
4	4	4	4	5	1	2	2	5	4	4	4	4	4	4	4	4	4	4	4	4	4	4	4	4	4	4	4	4	5	5	5	5	5	4	4	4	4	4	3	1	1	1	3	3	4
4	4	4	4	5	2	3	3	4	2	5	5	5	5	4	4	4	4	4	4	4	4	4	4	4	4	4	4	4	4	4	4	4	4	4	4	4	4	4	2	1	1	1	3	3	4
4	4	4	4	5	4	3	3	4	4	4	4	4	4	4	4	4	4	4	4	4	4	4	4	4	4	4	4	4	4	4	4	4	4	3	4	4	4	4	3	1	1	1	3	3	4
4	4	4	4	4	4	4	4	4	4	4	4	4	4	4	4	4	4	4	5	5	5	5	5	4	5	4	4	5	4	4	4	4	4	4	4	4	4	4	3	1	1	1	5	2	5
5	5	5	5	5	5	5	5	5	4	4	4	4	4	4	4	4	4	4	4	4	4	4	4	4	4	4	4	4	4	4	4	4	4	4	4	4	4	4	3	0	0	1	5	3	5
5	5	5	5	5	4	4	4	4	4	4	4	4	4	5	4	4	4	4	4	4	4	4	4	4	4	4	4	4	4	4	4	4	4	4	4	4	4	4	1	0	0	0	4	1	1
4	4	4	4	4	3	3	3	4	4	4	4	4	4	5	4	4	4	4	4	4	4	4	4	3	3	3	3	3	4	4	4	4	4	3	3	2	2	3	1	0	1	1	3	1	1
4	4	4	4	5	3	3	3	4	3	4	4	4	5	5	4	4	4	4	5	4	4	4	4	3	2	3	4	3	4	4	3	2	2	3	3	3	2	3	2	0	1	1	3	1	1
4	5	4	5	5	3	3	3	5	2	4	4	4	4	5	4	4	4	4	4	4	4	4	4	4	4	4	4	4	4	4	4	4	4	4	4	4	4	4	1	0	1	0	1	1	1
4	4	4	5	5	4	4	4	4	3	4	5	4	5	5	4	4	4	4	4	4	4	5	5	3	4	3	3	3	4	4	4	4	3	3	4	4	4	4	1	0	1	0	1	1	1
4	4	4	4	4	2	2	2	4	2	3	4	4	4	5	4	4	4	4	5	4	4	4	4	4	4	4	4	4	4	4	4	4	4	3	4	4	3	4	1	0	0	1	1	1	1
5	5	5	5	5	4	3	3	4	5	4	4	5	5	5	4	4	4	4	5	4	4	4	4	3	3	4	4	4	4	4	4	4	4	3	3	3	3	4	1	0	1	1	1	1	1
4	4	4	4	4	3	2	2	4	2	4	4	4	4	5	4	4	4	4	4	4	4	4	4	2	3	2	2	2	3	2	2	2	3	2	2	2	2	3	1	0	1	1	1	1	1
4	4	5	5	5	4	5	5	5	5	5	5	5	5	5	4	4	4	4	5	4	4	4	4	4	4	4	4	4	4	4	4	4	4	4	4	4	4	5	1	1	1	1	4	2	1
4	4	4	4	4	2	3	2	4	4	4	4	5	5	5	4	4	4	4	5	5	4	4	4	4	4	4	4	4	4	4	4	4	4	4	4	4	4	4	3	1	0	1	4	4	1
4	4	4	4	5	2	2	2	4	2	4	4	4	4	5	4	4	4	4	4	5	5	5	5	3	3	3	3	3	3	3	2	2	3	2	3	3	3	2	2	0	1	1	3	3	2
5	5	5	5	5	2	3	2	4	4	4	4	4	5	5	4	4	4	4	4	4	4	4	4	3	4	3	4	3	4	4	4	3	4	3	2	3	4	4	2	0	0	0	4	2	3
5	5	5	5	5	4	4	5	5	5	4	4	4	4	5	4	4	4	4	5	5	5	5	5	4	4	4	4	4	4	4	4	3	3	2	3	3	2	3	2	0	1	1	3	3	3
4	4	4	4	5	3	3	3	3	4	5	5	5	5	5	4	4	4	4	4	4	4	4	5	3	3	4	4	4	4	4	2	2	4	3	4	3	3	4	3	1	1	0	1	3	3
5	4	4	5	5	2	4	4	5	2	4	4	4	5	5	4	4	4	4	4	4	4	4	4	4	4	4	4	4	4	4	4	4	4	4	3	4	3	4	3	1	1	1	4	2	4
4	4	4	4	4	3	2	2	2	2	4	4	4	5	5	4	4	4	4	4	4	4	4	4	4	4	4	4	4	4	4	4	4	4	4	4	4	4	4	3	1	0	0	4	2	4
4	4	4	4	5	1	2	2	4	4	4	4	4	4	5	4	4	4	4	4	5	5	5	4	3	3	3	3	3	4	4	4	4	4	3	3	3	3	3	2	1	1	1	4	2	4
4	4	4	4	4	3	4	3	4	4	4	4	4	5	5	4	4	4	4	4	4	4	4	4	5	4	5	4	5	5	4	4	5	5	4	4	4	3	4	3	1	1	1	4	2	4
5	5	5	5	5	4	5	5	5	5	5	5	5	5	4	5	4	4	4	5	5	5	5	5	4	4	5	4	5	5	5	5	5	5	5	5	5	5	5	2	1	1	0	4	3	2
4	2	4	3	4	3	2	2	4	4	4	4	4	4	4	5	4	4	4	5	4	4	4	5	2	2	3	3	2	1	2	2	2	2	2	2	2	2	2	1	0	1	1	3	1	1
4	4	4	4	4	4	3	3	3	4	4	4	4	5	4	5	4	4	4	4	4	4	4	4	4	4	4	4	4	4	4	4	4	4	4	4	3	3	4	3	1	1	1	3	3	3
5	2	4	1	5	2	2	4	4	5	4	4	4	5	5	5	4	4	4	4	4	4	5	4	2	4	4	2	4	4	4	4	2	5	4	4	2	4	5	1	0	0	1	1	1	1
5	4	4	5	4	4	4	5	5	5	4	5	5	4	4	4	5	4	4	4	4	4	5	5	4	5	5	4	4	4	5	5	5	4	4	3	4	3	3	2	0	1	1	4	1	4
4	4	4	4	4	4	4	5	5	4	5	5	4	4	5	4	5	4	4	4	5	5	4	4	4	4	4	5	4	3	3	3	4	4	4	4	2	3	4	2	0	1	1	4	1	1
5	5	5	5	5	4	3	4	5	3	3	4	4	4	5	4	5	4	4	5	4	5	4	5	5	4	4	4	5	3	2	2	3	2	4	5	4	4	4	2	1	1	1	3	3	2
4	4	4	4	5	4	3	3	4	3	4	4	4	4	5	4	5	4	4	4	4	4	4	5	4	4	5	4	4	4	4	4	4	4	3	3	3	4	4	3	1	1	1	3	3	4
4	5	5	5	4	4	4	4	5	3	4	4	5	5	4	5	5	4	4	4	4	4	4	4	4	4	4	4	4	4	4	4	4	4	4	4	4	4	4	1	0	0	1	3	1	1
4	4	4	4	4	4	4	3	3	4	4	4	4	4	5	5	5	4	4	4	4	4	4	4	4	4	4	4	4	4	4	4	4	3	4	3	3	4	4	1	1	0	0	4	1	1
5	2	5	4	4	4	4	4	5	5	5	4	4	4	5	5	5	4	4	5	3	4	5	4	5	5	5	5	4	4	4	4	4	4	3	2	2	3	3	2	0	1	1	4	1	2
3	3	4	3	4	3	4	3	2	5	4	5	4	4	5	4	4	5	4	5	4	5	4	4	5	5	3	4	5	5	4	4	5	5	5	4	5	5	4	2	0	0	1	4	1	1
3	3	4	3	4	3	3	3	4	3	4	4	4	5	5	4	4	5	4	3	3	4	4	4	3	3	4	4	4	2	4	3	2	3	2	2	2	2	2	2	0	1	1	4	1	1
4	4	4	4	4	2	2	2	4	5	4	5	4	5	5	4	4	5	4	5	4	4	4	4	5	4	5	5	5	4	4	3	4	5	5	4	4	4	4	1	0	0	1	1	1	1
5	5	5	5	5	5	4	4	5	4	4	4	4	4	5	5	4	5	4	5	5	5	5	5	5	5	4	4	4	4	4	4	4	4	4	4	4	4	4	2	0	1	1	4	3	4
4	4	4	4	5	4	4	4	4	4	4	4	5	5	5	5	4	5	4	5	4	4	4	4	4	4	4	4	4	4	4	4	4	4	5	5	5	5	5	3	1	1	1	4	3	5
5	5	5	5	5	5	5	5	5	4	4	4	4	4	4	4	5	5	4	5	5	5	5	5	3	3	4	4	4	4	4	4	4	4	4	3	3	3	3	3	1	1	1	3	3	4
5	5	5	5	5	5	5	4	4	5	5	4	5	5	5	4	5	5	4	3	3	3	3	3	4	5	5	5	5	3	3	3	3	3	3	3	5	4	3	1	0	0	0	1	1	1
5	5	5	5	5	5	5	5	5	5	4	4	4	4	5	5	5	5	4	5	5	5	5	5	4	4	4	4	4	4	4	4	4	4	4	4	4	4	4	1	0	1	1	3	1	1
5	4	5	5	5	5	5	5	5	5	4	4	4	4	5	5	5	5	4	5	5	5	5	5	4	4	4	4	4	4	3	3	3	3	4	4	4	4	4	1	0	1	1	3	1	1
5	5	5	5	5	5	5	5	5	5	4	4	4	4	5	5	5	5	4	5	5	5	5	5	4	4	4	4	4	3	3	3	3	3	2	2	2	2	2	1	0	1	1	3	1	1
5	5	5	5	5	5	5	5	5	5	5	4	4	4	5	5	5	5	4	5	5	5	5	5	4	4	4	4	4	3	3	3	3	3	2	2	2	2	2	1	0	1	1	2	1	1
5	5	5	5	5	5	5	5	5	5	3	3	3	3	5	5	5	5	4	5	5	5	5	5	3	3	4	3	3	4	3	3	3	3	3	3	3	3	3	1	0	0	0	1	1	1
5	5	5	5	5	5	5	5	5	5	4	4	4	4	5	5	5	5	4	5	5	5	5	5	4	4	4	4	4	4	4	4	4	4	4	4	4	4	4	3	1	0	1	3	4	1
5	5	5	5	5	5	5	5	5	5	4	4	4	4	5	5	5	5	4	5	5	5	5	5	4	4	4	4	4	5	5	5	5	5	3	3	3	3	3	1	0	1	1	3	1	2
5	5	5	5	5	5	5	5	5	5	4	4	4	4	5	5	5	5	4	5	5	5	5	5	4	4	5	4	4	4	4	4	4	4	4	4	4	4	4	2	0	0	1	4	2	3
5	5	5	5	5	5	5	5	5	5	4	4	4	4	5	5	5	5	4	5	5	5	5	5	4	4	4	4	4	4	4	4	4	4	4	4	4	4	4	3	1	1	1	4	3	4
5	5	5	5	5	5	5	5	5	5	4	4	4	4	5	5	5	5	4	5	5	5	5	5	4	4	4	4	4	4	4	4	4	4	4	4	4	4	4	3	1	1	1	4	3	4
3	4	5	5	4	4	3	4	4	4	4	4	4	4	5	5	4	3	5	5	4	4	3	4	4	4	4	5	4	3	2	2	2	2	4	4	4	4	5	2	1	0	0	4	1	1
5	5	5	4	5	4	5	5	5	3	3	3	3	4	5	5	4	3	5	5	5	5	5	5	5	5	4	4	4	5	5	5	5	5	3	4	4	5	5	2	1	1	1	3	2	2
5	4	5	5	5	5	4	5	4	5	4	4	5	5	3	3	3	4	5	4	4	5	5	5	4	2	2	3	4	3	4	4	4	2	5	5	5	3	5	2	0	0	1	4	1	1
4	4	4	4	5	2	2	2	4	2	5	5	5	5	4	4	4	4	5	5	5	5	5	5	5	5	4	4	5	5	5	5	5	5	5	5	5	5	5	2	1	0	1	4	2	3
4	4	4	5	5	4	4	3	5	3	4	4	4	4	4	4	4	4	5	5	4	4	4	5	4	4	4	4	4	4	4	4	4	4	3	4	4	4	4	2	0	1	0	2	2	3
5	5	5	5	4	5	4	4	4	2	4	4	4	4	4	4	4	4	5	5	4	4	5	4	3	3	4	4	4	2	2	1	2	2	3	3	3	3	4	2	0	1	1	3	3	3
4	4	4	5	5	4	3	3	4	4	4	4	4	4	4	4	4	4	5	5	4	4	4	5	3	4	3	3	3	4	4	4	4	4	4	4	4	3	4	3	1	1	1	4	2	4
5	5	5	5	5	5	5	5	5	5	4	4	4	4	5	4	4	4	5	5	5	5	5	5	4	4	4	4	4	4	3	4	4	4	2	3	2	3	2	2	0	0	1	2	1	1
4	4	4	5	4	2	2	2	4	3	5	5	5	5	5	4	4	4	5	5	4	4	5	5	4	3	3	3	3	4	4	2	2	4	3	4	3	3	4	3	1	0	1	3	4	1
5	4	5	5	5	4	4	4	5	5	5	5	4	5	5	4	4	4	5	4	4	5	4	5	4	5	5	5	5	5	5	4	5	5	3	4	3	5	5	1	1	1	1	4	3	2
4	4	4	4	5	3	3	3	5	3	5	5	5	5	5	4	4	4	5	4	4	4	4	4	4	4	4	4	4	4	4	4	4	4	4	4	4	4	4	2	1	1	1	4	1	3
4	4	4	4	5	2	2	2	4	3	5	5	5	5	5	4	4	4	5	5	4	4	4	5	3	3	4	4	4	4	4	3	3	4	3	4	4	4	4	3	0	0	1	3	2	3
5	4	4	5	5	4	4	4	4	3	4	4	4	5	5	4	4	4	5	4	4	4	4	5	3	3	4	3	4	2	3	2	2	3	3	3	2	2	3	2	0	1	1	3	3	3
4	4	4	4	4	3	3	2	4	3	4	4	4	4	5	4	4	4	5	4	4	5	5	5	3	3	4	4	4	4	4	4	4	4	3	4	4	3	4	3	1	1	1	2	3	3
4	4	4	4	5	4	4	4	5	3	4	4	5	5	5	4	4	4	5	5	4	4	4	4	3	3	4	4	4	4	4	4	4	4	5	4	4	4	4	3	1	1	1	4	1	5
4	4	5	5	4	4	5	4	5	5	5	5	4	5	5	5	4	4	5	5	5	5	5	5	5	5	5	5	5	4	4	4	4	4	3	5	4	4	5	2	0	0	1	2	2	2
4	4	4	4	5	2	3	3	5	4	4	4	4	4	5	5	4	4	5	5	5	4	4	5	4	4	4	4	4	4	4	4	4	4	3	3	3	4	4	3	1	1	1	5	2	5
5	5	5	5	5	5	5	5	5	5	5	5	5	5	3	4	5	4	5	5	5	5	4	5	5	5	4	5	5	4	4	4	5	4	5	4	5	4	5	1	0	0	0	3	1	1
5	5	5	5	5	5	5	5	5	5	4	4	4	4	4	4	5	4	5	5	5	5	5	5	5	5	5	5	5	4	4	4	4	4	3	3	3	3	3	2	0	1	1	3	2	2
4	4	4	4	5	5	4	5	5	2	4	4	4	4	4	4	5	4	5	4	4	4	4	4	4	4	4	4	4	4	4	3	4	4	5	5	4	5	4	3	1	1	1	4	3	5
4	4	4	4	4	4	4	4	4	3	4	4	4	4	5	4	5	4	5	4	4	4	4	5	4	4	4	4	4	4	4	4	4	4	3	4	4	4	4	1	0	1	0	1	1	1
5	4	5	4	5	4	4	5	5	3	5	5	4	5	5	4	5	4	5	4	4	5	4	4	3	4	3	3	4	4	4	4	4	4	4	4	4	4	4	1	0	1	0	1	1	1
5	5	5	5	4	4	4	4	5	3	4	4	4	5	5	4	5	4	5	5	4	4	4	4	3	3	3	3	3	4	4	4	3	4	3	4	3	4	4	1	0	1	1	1	1	1
4	4	4	4	5	2	2	2	4	2	5	5	5	5	5	4	5	4	5	5	4	4	5	5	3	4	4	4	4	4	4	4	3	4	3	4	4	3	3	3	0	0	1	1	4	1
4	4	4	4	5	4	4	4	5	4	4	4	4	4	5	4	5	4	5	4	5	5	5	5	3	4	4	4	4	4	4	4	5	5	4	4	4	4	4	2	0	1	0	4	2	3
4	4	4	4	4	3	3	4	4	3	4	4	4	4	5	4	5	4	5	5	4	5	5	5	3	4	3	3	3	4	4	4	4	4	4	4	3	3	4	2	0	0	1	4	2	3
5	5	5	5	4	3	4	3	4	4	5	5	5	5	5	5	5	4	5	5	5	5	5	5	5	4	4	3	4	4	4	5	5	5	4	3	3	4	4	1	0	0	1	3	4	3
5	5	5	5	5	5	5	3	5	4	5	5	5	5	5	5	5	4	5	5	4	5	5	5	5	4	5	5	5	4	3	3	4	3	5	3	5	4	5	1	0	0	1	3	1	1
5	5	5	5	5	4	4	3	5	2	4	4	4	5	5	5	5	4	5	5	4	4	5	5	4	4	3	4	5	5	4	4	4	5	5	4	5	4	5	3	1	1	1	4	3	5
5	4	4	4	5	3	3	3	5	4	4	4	4	5	4	4	4	5	5	4	5	4	5	4	3	3	3	3	3	4	4	4	4	4	3	4	3	3	4	1	0	0	1	1	3	1
4	4	4	4	4	3	3	3	5	3	5	5	5	5	4	4	4	5	5	5	5	5	5	5	4	4	4	4	4	4	4	4	4	4	4	4	4	4	4	2	1	0	1	3	4	1
4	4	4	4	4	2	2	2	4	3	4	4	4	5	4	4	4	5	5	5	4	4	5	5	4	4	4	4	4	4	4	4	4	4	4	4	4	4	4	2	0	0	1	4	2	2
4	4	4	4	5	2	2	3	3	3	4	5	5	5	4	4	4	5	5	4	4	4	4	5	3	3	3	3	3	2	3	2	3	4	3	3	3	3	3	1	0	0	1	2	2	3
4	4	4	4	4	4	4	4	4	4	4	4	4	4	4	4	4	5	5	5	4	4	5	5	4	4	4	4	4	4	4	4	4	4	4	4	4	4	4	3	1	1	0	4	2	4
4	4	4	4	5	2	2	2	4	2	4	5	4	5	5	4	4	5	5	5	4	4	4	5	3	3	3	3	3	4	4	4	4	4	3	4	3	4	4	1	0	1	1	1	1	1
5	5	5	5	4	5	5	4	5	4	5	5	5	5	3	5	4	5	5	4	4	4	5	5	5	5	5	5	5	5	5	5	5	5	5	5	5	5	5	2	1	0	1	4	1	1
4	4	4	4	4	4	4	4	4	3	4	4	4	4	5	5	4	5	5	5	4	5	4	5	4	4	4	5	4	3	3	3	3	3	4	4	5	4	4	1	0	1	1	3	1	2
5	5	5	5	5	4	4	5	5	5	5	5	5	5	5	5	4	5	5	5	5	5	5	5	5	5	5	5	5	5	5	5	4	5	4	5	5	5	5	1	0	1	1	3	2	2
4	4	5	5	5	5	5	4	5	4	4	4	5	5	5	5	4	5	5	5	5	5	5	4	5	5	5	5	4	4	5	4	5	4	4	4	5	4	4	3	1	1	1	4	2	4
5	5	5	5	5	2	3	3	5	3	4	4	4	5	5	5	4	5	5	5	4	4	4	5	4	4	4	4	4	4	4	4	4	4	4	4	4	4	4	3	1	1	1	4	3	4
4	4	4	4	4	4	3	3	4	3	4	4	4	4	4	4	5	5	5	5	5	5	5	5	3	3	4	3	4	3	3	2	2	3	3	4	4	4	4	1	0	0	1	1	1	1
5	4	5	5	4	4	5	4	5	4	5	4	5	4	5	4	5	5	5	4	5	5	5	5	4	4	5	5	4	5	5	5	4	4	4	5	5	5	4	2	0	1	1	3	1	1
5	5	5	5	5	4	5	5	5	5	4	5	5	5	5	4	5	5	5	4	5	5	4	5	4	5	4	5	5	4	5	5	4	5	2	3	3	3	3	1	0	0	1	4	1	2
3	3	4	3	3	3	3	3	2	2	3	4	3	4	3	5	5	5	5	4	4	4	4	4	4	4	4	4	4	5	5	4	4	4	3	5	4	5	5	1	0	1	1	4	1	1
5	5	5	5	5	5	5	5	5	3	5	5	5	5	3	5	5	5	5	3	5	5	5	5	5	5	5	5	5	5	3	5	5	5	5	5	5	5	5	2	1	0	1	4	2	2
5	5	5	5	5	4	5	5	5	5	5	5	5	5	4	5	5	5	5	5	5	5	5	5	5	5	5	5	5	5	4	5	5	5	5	5	5	5	5	3	1	0	1	3	4	1
4	4	4	4	5	3	2	2	5	3	4	4	4	4	4	5	5	5	5	5	4	5	4	5	4	4	4	4	5	4	4	4	4	4	5	5	5	5	5	3	1	0	1	3	2	2
4	4	4	4	4	2	2	2	3	4	4	4	4	4	4	5	5	5	5	5	5	5	5	5	4	4	4	3	4	5	5	5	5	5	4	4	4	4	4	3	1	1	1	4	2	5
5	5	5	5	5	5	5	5	5	5	5	5	5	5	5	5	5	5	5	5	5	5	5	5	5	5	5	5	5	5	5	5	5	5	5	5	5	5	5	2	1	1	1	3	1	2
5	5	5	5	5	5	5	5	5	5	5	5	5	5	5	5	5	5	5	5	5	5	5	5	5	5	5	5	5	5	5	5	5	5	5	5	5	5	5	1	0	0	0	3	1	1
5	5	5	5	5	5	5	5	5	5	5	5	5	5	5	5	5	5	5	4	5	5	5	5	4	4	4	4	4	5	5	5	5	5	5	5	5	5	5	1	0	1	1	3	1	3
5	5	5	5	5	5	5	5	5	5	5	5	5	5	5	5	5	5	5	5	5	5	5	5	5	5	5	5	5	5	5	5	5	5	5	5	5	5	5	2	0	1	1	3	1	4
5	5	5	5	5	5	5	5	5	5	5	5	5	5	5	5	5	5	5	5	5	5	5	5	5	5	5	5	5	5	5	5	5	5	5	5	5	5	5	1	0	0	0	1	1	2
5	5	5	5	5	5	5	5	5	5	5	5	5	5	5	5	5	5	5	5	5	5	5	5	5	5	5	5	5	5	5	5	5	5	5	5	5	5	5	1	0	1	1	1	1	3
5	5	5	5	5	5	5	5	5	5	5	5	5	5	5	5	5	5	5	4	4	4	4	4	4	4	4	4	4	4	4	4	4	4	4	4	4	4	4	3	1	1	1	5	2	2
5	5	5	5	5	5	5	5	5	5	5	5	5	5	5	5	5	5	5	5	5	5	5	5	4	4	4	4	4	5	5	5	5	5	4	4	4	4	4	3	1	0	1	4	3	1
5	5	5	5	5	5	5	5	5	5	5	5	5	5	5	5	5	5	5	5	5	5	5	5	5	5	5	5	5	5	5	5	5	5	5	5	5	5	5	3	1	1	1	4	3	2
5	5	5	5	5	5	5	5	5	5	5	5	5	5	5	5	5	5	5	5	5	5	5	5	5	5	5	5	5	5	5	5	5	5	5	5	5	5	5	3	1	1	1	4	3	3
5	5	5	5	5	5	5	5	5	5	5	5	5	5	5	5	5	5	5	5	5	5	5	5	5	5	5	5	5	5	5	5	5	5	5	5	5	5	5	2	0	0	1	4	1	1
5	5	5	5	5	5	4	4	5	5	5	5	5	5	5	5	5	5	5	5	5	5	5	5	5	5	5	5	5	5	5	5	5	5	5	5	5	5	5	1	0	1	1	4	1	1
5	5	5	5	3	2	4	4	4	5	5	5	5	5	5	5	5	5	5	4	4	5	4	4	3	4	4	4	5	5	5	5	5	5	3	3	3	3	3	2	0	1	1	4	1	1
5	5	5	5	5	5	5	5	5	5	5	5	5	5	5	5	5	5	5	5	5	5	5	5	5	5	5	5	5	5	5	5	5	5	5	5	5	5	5	1	0	1	1	3	1	1
4	4	4	4	5	4	3	3	4	3	5	5	5	5	5	5	5	5	5	4	4	4	4	4	4	4	5	5	5	5	4	4	4	4	5	4	4	4	4	1	0	0	1	3	1	1
4	4	4	5	5	3	2	2	4	2	3	4	4	4	5	5	5	5	5	5	5	5	5	5	4	4	4	4	4	4	4	4	4	4	4	4	4	4	4	1	0	0	1	3	1	1
5	5	5	5	5	5	5	5	5	5	5	5	5	5	5	5	5	5	5	5	5	5	5	5	5	5	5	5	5	5	5	5	5	5	5	5	5	5	5	1	0	1	1	3	1	1
5	5	5	5	5	5	5	5	5	5	5	5	5	5	5	5	5	5	5	5	5	5	5	5	5	5	5	5	5	5	5	5	5	5	5	5	5	5	5	1	0	1	1	3	1	1
5	5	5	5	5	2	2	2	5	5	5	5	5	5	5	5	5	5	5	4	4	4	4	4	4	4	3	3	4	4	5	4	5	5	5	4	4	4	4	1	0	1	1	3	1	1
4	4	4	4	5	3	3	3	4	5	5	5	5	5	5	5	5	5	5	5	5	5	5	5	3	3	3	3	3	4	3	3	3	4	2	2	2	2	3	2	0	1	1	2	1	1
5	5	5	5	5	5	5	5	5	5	4	4	4	4	5	5	5	5	5	5	5	5	5	5	3	3	4	4	3	4	4	4	3	4	3	3	3	3	3	1	0	0	0	1	1	1
4	4	4	4	5	4	3	3	4	2	4	5	5	5	5	5	5	5	5	5	5	5	5	5	3	3	3	3	3	4	4	4	3	3	2	2	2	2	2	1	0	1	1	1	1	1
4	3	5	4	5	5	5	5	5	5	5	5	5	5	5	5	5	5	5	5	5	5	5	5	5	5	5	5	5	5	5	5	5	5	5	5	5	5	5	2	1	1	1	4	4	1
5	5	5	5	5	5	5	5	5	5	5	5	5	5	5	5	5	5	5	5	5	5	5	5	5	5	5	5	5	5	5	5	5	5	5	5	5	5	5	3	1	0	1	4	4	1
4	4	4	4	5	3	4	4	5	3	4	4	4	5	5	5	5	5	5	5	5	5	5	5	4	4	4	4	4	5	4	4	4	5	5	5	5	5	5	3	1	0	1	4	4	1
5	3	5	5	3	4	4	4	4	4	3	3	3	3	5	5	5	5	5	4	4	4	4	4	2	3	3	3	3	1	2	2	2	5	4	4	3	4	3	1	0	0	1	3	1	2
4	5	4	5	5	2	2	2	4	2	5	5	5	5	5	5	5	5	5	5	5	5	5	5	5	5	4	4	4	3	4	3	4	4	5	5	5	5	5	3	1	0	1	3	3	2
4	4	4	4	5	4	4	4	4	4	4	4	4	4	5	5	5	5	5	5	5	5	5	5	4	4	4	4	4	4	4	4	4	5	4	4	4	4	4	1	0	1	1	3	1	2
5	5	5	5	5	5	5	5	5	5	5	5	5	5	5	5	5	5	5	5	5	5	5	5	5	5	5	5	5	5	5	5	5	5	5	5	5	5	5	2	1	0	1	4	2	2
5	5	5	5	5	5	5	5	5	5	5	5	5	5	5	5	5	5	5	5	5	5	5	5	5	5	5	5	5	5	5	5	5	5	5	5	5	5	5	2	0	1	1	4	2	2
4	4	4	4	5	2	2	2	3	3	4	4	4	4	5	5	5	5	5	5	5	5	5	5	4	4	4	4	4	4	4	3	3	4	4	3	3	3	4	1	0	0	1	3	2	2
4	4	4	4	5	2	3	3	5	1	5	5	5	5	5	5	5	5	5	4	5	5	5	4	5	5	4	4	4	4	4	3	3	5	4	4	4	4	4	1	1	0	1	3	2	2
4	4	4	4	5	2	3	3	4	4	4	4	4	4	5	5	5	5	5	5	5	5	5	5	4	4	4	4	4	4	4	4	4	4	5	5	4	4	4	1	0	1	1	3	2	2
5	5	5	5	5	5	5	5	5	5	5	5	5	5	5	5	5	5	5	5	5	5	5	5	5	5	5	5	5	5	5	5	5	5	5	5	5	5	5	2	0	1	1	3	2	2
5	5	5	5	5	5	5	5	5	5	5	5	5	5	5	5	5	5	5	5	5	5	5	5	5	5	5	5	5	4	5	4	5	5	4	4	5	4	5	2	0	1	1	3	2	2
4	3	4	3	4	5	3	3	4	5	5	5	5	5	5	5	5	5	5	5	5	5	5	4	5	5	5	5	5	5	5	5	5	5	3	5	5	5	5	2	1	1	1	3	2	2
5	5	5	5	3	4	4	3	5	5	5	5	5	5	5	5	5	5	5	3	3	3	3	3	5	5	5	5	5	5	5	5	5	5	5	5	5	5	5	1	0	1	1	4	3	2
5	4	4	5	5	3	4	2	4	1	5	5	5	5	5	5	5	5	5	5	5	5	5	5	4	4	4	5	5	4	5	5	5	5	5	5	5	5	5	3	1	0	1	4	4	3
5	5	5	5	5	2	3	2	5	5	5	5	5	5	5	5	5	5	5	5	5	5	5	5	5	5	5	5	5	5	5	5	4	5	5	5	5	5	5	2	1	1	0	4	2	3
5	5	5	5	5	2	2	3	5	4	5	5	5	5	5	5	5	5	5	5	5	5	5	5	4	4	4	4	4	4	4	4	4	4	5	5	5	5	5	3	1	0	1	4	2	3
5	5	5	5	4	2	3	3	5	3	5	5	5	5	5	5	5	5	5	4	4	4	4	4	3	3	3	3	3	4	4	3	4	4	3	3	4	3	3	3	1	0	1	4	2	3
4	4	4	4	5	4	3	3	4	4	5	5	5	5	5	5	5	5	5	5	5	5	5	5	4	4	4	4	4	4	4	4	4	4	4	4	4	4	5	3	1	1	1	4	2	3
4	4	4	4	4	2	3	3	4	4	4	4	4	4	5	5	5	5	5	5	5	4	4	5	4	4	4	4	4	4	4	4	4	4	5	5	5	5	5	3	1	1	1	4	2	3
4	4	4	4	4	3	3	3	4	4	4	4	4	4	5	5	5	5	5	4	4	4	4	4	3	3	3	3	3	4	4	3	3	4	2	3	3	2	2	3	1	1	1	4	2	3
5	5	5	5	4	1	3	2	4	2	5	5	5	5	5	5	5	5	5	5	5	5	5	5	5	5	5	5	5	5	5	5	5	5	5	5	5	5	5	3	0	1	1	3	2	3
5	5	5	5	5	5	5	5	5	5	5	5	5	5	5	5	5	5	5	5	5	5	5	5	5	5	5	5	5	5	5	5	5	5	5	5	5	5	5	2	1	1	1	3	2	3
5	5	5	5	5	5	5	4	5	5	5	5	5	5	5	5	5	5	5	5	5	5	5	5	4	5	5	5	5	4	4	5	4	4	4	5	4	4	4	2	1	1	1	3	2	3
4	4	4	4	5	4	3	3	4	3	5	5	5	5	5	5	5	5	5	5	5	5	5	5	5	5	4	4	4	4	4	4	4	4	4	4	4	4	4	2	1	1	1	3	2	3
5	5	5	5	5	4	4	4	4	5	5	5	5	5	5	5	5	5	5	5	5	5	5	5	5	5	5	5	5	5	5	5	5	5	4	5	5	5	5	2	1	1	1	4	3	3
5	5	5	5	5	5	5	5	5	5	5	5	5	5	5	5	5	5	5	5	5	5	5	5	5	5	5	5	5	5	5	5	5	5	5	5	5	5	5	3	1	0	1	3	3	3
4	4	4	4	4	2	2	2	4	4	4	4	4	4	5	5	5	5	5	5	5	5	5	5	3	3	3	3	3	4	4	3	3	4	2	2	2	2	3	3	1	1	1	3	3	3
5	5	5	5	4	4	4	3	5	1	5	5	5	5	5	5	5	5	5	5	5	5	5	5	4	5	4	4	4	5	5	5	5	5	5	5	5	5	5	3	1	0	0	4	2	4
5	5	5	5	5	4	5	4	5	1	5	5	5	5	5	5	5	5	5	5	5	5	5	5	5	5	5	5	5	4	5	4	5	5	5	5	5	5	5	3	1	1	1	5	1	4
4	4	4	4	5	2	3	2	4	2	5	5	5	5	5	5	5	5	5	5	5	5	5	5	3	3	4	3	3	4	4	3	3	4	2	3	3	3	4	3	1	1	0	4	2	4
4	4	4	4	5	2	2	2	5	4	5	5	5	5	5	5	5	5	5	4	4	4	4	4	4	4	4	4	4	4	4	4	4	4	5	4	4	4	4	3	1	1	0	4	2	4
5	5	5	5	5	3	3	3	4	5	5	5	5	5	5	5	5	5	5	5	5	5	5	5	4	4	4	4	5	4	4	4	4	4	4	4	4	4	4	3	1	0	1	4	2	4
5	5	5	5	5	2	3	2	5	5	5	5	5	5	5	5	5	5	5	5	5	5	5	5	5	5	5	5	5	5	5	5	5	5	5	5	5	5	5	3	0	0	1	4	2	4
5	5	5	5	5	3	3	3	5	2	5	5	5	5	5	5	5	5	5	5	5	5	5	5	3	3	4	4	4	4	4	3	3	4	3	4	4	3	3	3	1	0	1	4	2	4
5	5	5	5	5	5	5	5	5	5	4	4	4	4	5	5	5	5	5	5	5	5	5	5	2	2	2	2	2	4	4	4	4	4	4	4	4	4	4	2	1	1	1	4	3	4
5	5	5	5	5	5	5	5	5	5	5	5	5	5	5	5	5	5	5	5	5	5	5	5	5	5	5	5	5	5	5	5	5	5	5	5	5	5	5	3	1	1	1	4	3	4
4	4	4	4	4	2	2	2	4	5	5	5	5	5	5	5	5	5	5	5	4	4	5	5	4	4	4	4	4	4	4	4	4	4	5	4	4	4	4	2	1	1	1	3	3	4
4	4	4	4	5	3	3	3	5	4	4	4	4	4	5	5	5	5	5	5	5	5	5	5	4	4	4	4	4	4	4	4	4	4	4	4	4	4	4	3	1	1	1	3	3	4
5	5	5	5	5	2	3	3	4	4	4	4	4	4	5	5	5	5	5	4	4	4	4	4	4	4	4	4	4	4	4	4	4	4	4	4	4	4	4	2	0	1	1	2	3	4
5	5	5	5	5	3	3	3	4	4	4	4	4	4	5	5	5	5	5	4	4	4	4	4	4	4	4	4	4	4	4	4	4	4	4	4	4	4	4	2	1	1	1	1	3	4
5	5	5	5	5	5	5	5	5	5	5	5	5	5	5	5	5	5	5	5	5	5	5	5	5	5	5	5	5	5	5	5	5	5	5	5	5	5	5	1	0	0	1	3	2	5
4	4	4	4	5	4	4	3	4	3	5	5	5	5	5	5	5	5	5	5	5	5	5	5	4	4	4	4	4	4	5	4	4	5	5	5	5	5	5	3	1	0	0	5	2	5
5	5	5	5	5	3	3	4	4	3	4	4	5	4	5	5	5	5	5	5	5	5	5	5	5	5	5	5	5	5	5	5	5	5	5	5	5	5	5	3	1	1	1	5	2	5
5	5	5	5	5	4	4	4	5	4	5	5	5	5	5	5	5	5	5	5	5	5	5	5	4	4	4	4	4	5	5	5	5	5	5	5	5	5	5	3	1	1	1	5	3	5
5	5	5	5	5	4	4	4	5	3	5	5	5	5	5	5	5	5	5	5	4	4	4	4	5	5	5	5	5	4	4	4	4	4	5	5	5	5	5	3	1	1	1	5	3	5
4	4	4	4	5	2	2	2	5	3	4	5	5	5	5	5	5	5	5	5	5	5	5	5	5	5	5	5	5	5	5	5	5	5	5	5	5	5	5	3	1	1	1	4	3	5
4	4	4	4	5	3	3	4	5	4	4	4	5	5	5	5	5	5	5	4	4	4	4	4	4	4	4	4	4	4	4	4	4	4	4	4	4	4	4	3	1	1	0	3	3	5
4	4	4	4	4	3	4	4	4	2	4	5	5	5	5	5	5	5	5	5	5	5	4	5	4	4	4	4	4	5	5	5	5	5	3	4	4	4	4	3	1	1	1	3	3	5
